# Supplementary material for: Novel Polyurethanes Based on Recycled Polyethylene Terephthalate: Synthesis, Characterization, and Formulation of Binders for Environmentally Responsible Rocket Propellants
Source: Polymers (Basel). 2021 Nov 5;13(21):3828. doi: 10.3390/polym13213828 (PMC8587294; doi:10.3390/polym13213828)
Supplement: Supplementary file 1 [file polymers-13-03828-s001.zip]

Archive with 1 entries (1 files):
- polymers-1423272-supplementary.pdf
